# Supplementary material for: Burden and Characteristics of RSV-Associated Hospitalizations in Switzerland: A Nationwide Analysis from 2017 to 2023
Source: Viruses. 2025 Oct 23;17(11):1407. doi: 10.3390/v17111407 (PMC12656979; doi:10.3390/v17111407)
Supplement: Supplementary file 1 [file viruses-17-01407-s001.zip]

Archive with 1 entries (1 files):
- viruses-3885092-supplementary.pdf
